# Supplementary material for: Predaceous and Phytophagous Pentatomidae Insects Exhibit Contrasting Susceptibilities to Imidacloprid
Source: Int J Mol Sci. 2025 Jan 15;26(2):690. doi: 10.3390/ijms26020690 (PMC11766023; doi:10.3390/ijms26020690)
Supplement: Supplementary file 1 [file ijms-26-00690-s001.zip]

Archive with 1 entries (1 files):
- ijms-3340887-supplementary.pdf
